# Supplementary material for: Design, Synthesis, In Silico Studies and Inhibitory Activity towards Bcr-Abl, BTK and FLT3-ITD of New 2,6,9-Trisubstituted Purine Derivatives as Potential Agents for the Treatment of Leukaemia
Source: Pharmaceutics. 2022 Jun 17;14(6):1294. doi: 10.3390/pharmaceutics14061294 (PMC9228270; doi:10.3390/pharmaceutics14061294)
Supplement: Supplementary file 1 [file pharmaceutics-14-01294-s001.zip]

Archive with 1 entries (1 files):
- pharmaceutics-1775028-supplementary.pdf
